# Supplementary material for: Diagnostic value of endoscopic ultrasound for insulinoma localization: A systematic review and meta-analysis
Source: PLoS One. 2018 Oct 23;13(10):e0206099. doi: 10.1371/journal.pone.0206099 (PMC6198953; doi:10.1371/journal.pone.0206099)
Supplement: S2 File — (ZIP) [file pone.0206099.s002.zip]

Archive with 10 entries (9 files):
- included studies data availability EUS/
- included studies data availability EUS/Comparison of endoscopic ultrasonography and digital subtracation angiography in localization of insuinlomas.pdf
- included studies data availability EUS/Endoscopic ultrasonography (EUS) in the localization.pdf
- included studies data availability EUS/Endoscopic Ultrasonography for the Preoperative.pdf
- included studies data availability EUS/Endoscopic ultrasound for localisation of islet cell tumors.pdf
- included studies data availability EUS/Endoscopic Ultrasound Is Highly.pdf
- included studies data availability EUS/EUS-guided FNA in the diagnosis of pancreatic.pdf
- included studies data availability EUS/localization of pancretic tumors by endoscoptic ultrasound.pdf
- included studies data availability EUS/MDCT vs endoscopic sonography comparison in preoperative localization of insulinomas.pdf
- included studies data availability EUS/Noninvasive imaging of insulinomas.pdf
